# Supplementary material for: Anti-EGFR VHH Antibody under Thermal Stress Is Better Solubilized with a Lysine than with an Arginine SEP Tag
Source: Biomolecules. 2021 May 29;11(6):810. doi: 10.3390/biom11060810 (PMC8229009; doi:10.3390/biom11060810)
Supplement: Supplementary file 1 [file biomolecules-11-00810-s001.zip]

Archive with 1 entries (1 files):
- biomolecules-1205562-supplementary.pdf
